# Supplementary material for: Meta-analytic evidence on the efficacy of hypnosis for mental and somatic health issues: a 20-year perspective
Source: Front Psychol. 2024 Jan 8;14:1330238. doi: 10.3389/fpsyg.2023.1330238 (PMC10807512; doi:10.3389/fpsyg.2023.1330238)
Supplement: Supplementary file 2 [file Table_2.XLSX]

## Sheet: Study overlap
Supplementary Table 2. Primary studies included in the systematic reviews and overlap
		Smoking cessation				Medical procedures												Labor and childbirth					Pain				Cancer					Irritable bowel syndrome										Obesity	Symptoms of mental/psychosomatic disorders					Various diseases
Primary study	DOI	Barnes et al. 2019	Barnes et al. 2010	Tahiri et al. 2020	Hartmann-Boyce et al. 2021	Holler et al. 2021	Tefikow et al. 2013	Kekecs et al. 2014	Schnur et al. 2008	Noergaard et al. 2019	Zeng et al. 2022	Burghardt et al. 2018	Birnie et al. 2018	Birnie et al. 2014	Uman et al. 2006	Provençal et al. 2018	Scheffler et al. 2018	Madden et al. 2016	Madden et al. 2012	Cyna et al. 2004	Smith et al. 2006	Smith et al. 2003	Langlois et al. 2022	Garland et al. 2020	Milling et al. 2021	Zech et al. 2017	Richardson et al. 2007	Danon et al. 2021	Jong et al. 2020	Nunns et al. 2018	Chen et al. 2017	Krouwel et al. 2021	Lee et al. 2014	Schaefert et al. 2014	Ford et al. 2019	Henrich et al. 2015	Laird et al. 2016	Laird et al. 2017	Peng et al. 2021	Shah et al. 2020	Black et al. 2020	Milling et al. 2018	Lam et al. 2015	Shih et al. 2009	O´Toole et al. 2016	Rotaru & Rusu 2016	Flammer & Alladin 2007	Ramondo et al. 2021	Bongartz et al. 2003
Abrahamsen et al. 2008	10.1016/pain.2007.06.013
Abramowitz et al. 2008	10.1080/00207140802039672
Akgul et al. 2016	10.1055/s-0036-1580623
Alladin & Alibhai 2007	10.1080/00207140601177897
Amraoui et al. 2018	10.1001/jamanetworkopen.2018.1164
Aquino 1987	Dissertation thesis
Ardigo et al. 2016	10.1186/s12877-016-0180-y
Ashton et al. 1995	10.1089/acm.1995.1.285
Ashton et al. 1997	n.a.
Askay et al. 2007	10.1037/0090-5550.52.3.247
Attias et al. 1990	10.3109/01050399009070779
Attias et al. 1993	10.3109/00206099309072936
Balyk 1973	Dissertation thesis
Barabasz & Spiegel 1989	10.1002/1098-108X%28198905%298:3%3C335::AID-EAT2260080309%3E3.0.CO;2-O
Barabasz 1976	10.1080/00029157.1976.10403850
Barabasz et al. 2013	10.1080/00207144.2013.729377
Barkley et al. 1977	10.1080/00207147708415958
Bassman 1983	Dissertation thesis
Bataille et al. 2017	10.1097/md.0000000000006389
Bataille et al. 2018	10.1097/eja.0000000000000751
Batra 2013	n.a.
Berens et al. 2018	10.1016/j.jpsychores.2017.12.002
Berlière et al. 2018	10.1016/j.breast.2017.10.017
Berlière et al. 2021	10.3390/cancers13164147
Billotti 1984	Dissertation thesis
Black 1982	Dissertation thesis
Blankfield et al. 1995	10.1080/00029157.1995.10403137
Bolocofsky et al. 1985	10.1002/1097-4679%28198501%2941:1%3C35::AID-JCLP2270410107%3E3.0.CO;2-Z
Borkovec & Fowles 1973	10.1037/h0034970
Bornstein & Devine 1980	10.1037/h0085922
Boutin & Tosi 1993	10.1002/1097-4679(198305)39:3<382::aid-jclp2270390312>3.0.co;2-l
Brom et al. 1989	10.1037//0022-006x.57.5.607
Brooks 2002	Dissertation thesis
Bryant et al. 2005	10.1037/0022-006X.73.2.334
Butler et al. 2005	10.1542/peds.2004-0818
Butler et al. 2009	10.1037/a0016124
Byom & Sapp 2013	n.a.
Byron 2007	Dissertation thesis
Calipel et al. 2005	10.1111/j.1460-9592.2004.01514.x
Calvert et al. 2002	10.1053/gast.2002.37071
Carmody et al. 2008	10.1080/14622200802023833
Carter 1988	Dissertation thesis
Castel et al. 2007	10.1016/j.ejpain.2006.06.006
Castel et al. 2009	10.1002/ch.372
Castel et al. 2012	10.1016/j.jpain.2011.11.005
Chen et al. 2018	10.2147/JPR.S174490
Cheseaux et al. 2011	n.a.
Chester et al. 2018	10.1097/j.pain.0000000000001276
Christensen et al. 2013	10.1080/00207144.2013.729386
Cochrane & Friesen 1986	10.1037/0022-006X.54.4.489
Colgan et al. 1988	10.1016/s0140-6736(88)92118-6
Conlong & Rees 1999	10.1136/pgmj.75.882.223
Corman et al. 2016	10.1016/j.acvd.2015.09.008
Cotanch et al. 1985	n.a.
Cyna et al. 2013	10.1111/1471-0528.12320
Defechereux et al. 2000	10.1016/S0003-3944(00)00238-8
deKlerk et al. 2004	10.1080/00029157.2004.10403627
Deyoub & Wilkie 1980	10.1080/00207148008409862
Dickson-Spillmann et al. 2013	10.1186/1471-2458-13-1227
Dobbin et al. 2013	10.4997/JRCPE.2013.104
Downe et al. 2015	10.1111/1471-0528.13433
Dundas et al. 2013	10.1080/19012276.2013.824203
Ebell et al. 2008	10.1002/ch.348
Edwards & van der Spuy 1985	10.1111/j.1469-7610.1985.tb01635.x
Eitner et al. 2011	10.1080/00207144.2011.546196
Elkins et al. 2006	10.1080/00207140600689512
Elkins et al. 2008	10.1200/JCO.2008.16.6389
Enqvist & Fischer 1997	10.1080/00207149708416112
Enqvist et al. 1995	10.1080/00207149508409971
Enqvist et al. 1997	10.1111/j.1399-6576.1997.tb04831.x
Everett et al. 1993	10.1097/00004630-199311000-00014
Ewer & Stewart 1986	10.1136/bmj.293.6555.1129
Farrell-Carnahan et al. 2010	n.a.
Farrington 1985	Dissertation thesis
Faymonville et al. 1997	10.1016/S0304-3959(97)00122-X
Fee 1977	n.a.
Felt et al. 1998	10.1080/00029157.1998.10404199
Ferrando et al. 2012	10.1016/j.tripleo.2011.08.020
Field 1974	10.1080/00207147408412984
Fisher et al. 2009	10.1016/j.ajog.2009.10.140
Flik et al. 2019	10.1016/S2468-1253(18)30310-8
Forbes et al. 2000	10.1007/s003840000248
Freeman et al. 1986	10.1136/bmj.292.6521.657
Frenay et al. 2001	10.1016/S0305-4179(01)00035-3
Galovski & Blanchard 1998	10.1023/a:1022209631047
Garcia et al. 2020	10.1016/j.jacep.2020.05.028
Garland et al. 2017	10.1007/s11606-017-4116-9
Gay et al. 2002	10.1053/eujp.2001.0263
Ghoneim et al. 2000	10.1097/00000539-200001000-00016
Ginandes & Rosenthal 1999	n.a.
Ginandes et al. 2003	10.1080/00029157.2003.10403546
Gokli et al. 1994	n.a.
Goldmann et al. 1988	10.1111/j.1365-2044.1988.tb06633.x
Graham et al. 1975	10.1080/00029157.1975.10403769
Greenleaf 1992	10.1080/00029157.1992.10402994
Gulewitsch et al. 2013	10.1007/s00431-013-1990-y
Guse et al. 2006	10.1080/02646830600644070
Haanen et al. 1991	n.a.
Hao et al. 1997	n.a.
Harandi et al. 2004	10.1002/ch.285
Harmon et al. 1990	10.1037//0022-006x.58.5.525
Hart 1980	10.1080/00207148008409861
Harvey et al. 1989	10.1016/S0140-6736(89)90013-5
Hasan et al. 2014	10.1016/j.ctim.2013.12.012
Hawkins et al. 1995	10.1002/pon.2960040203
Haynes 1986	Dissertation thesis
Hill 1981	Dissertation thesis
Hizli et al. 2015	10.1007/s11255-015-1111-0
Hoppe 1984	n.a.
Hoslin et al. 2019	10.1016/j.accpm.2019.02.013
Hosseinzadegan et al. 2017	10.1080/00207144.2017.1246878
Howard & Reardon 1986	10.1080/00029157.1986.10402661
Huet et al. 2011	10.1080/00207144.2011.594740
Hyman et al. 1986	10.1016/0306-4603(86)90014-6
Izanloo et al. 2015	10.5812/aapm.27695
Jacknow et al. 1994	n.a.
Jensen et al. 2009a	10.1080/00207140802665476
Jensen et al. 2009b	10.1080/00207140902881007
Jensen et al. 2010	10.1080/00207144.2011.522892
Jensen et al. 2020	10.1097/j.pain.0000000000001943
John & Parrino 1983	10.1016/s0002-9394(14)77919-x
Johnson & Johnson 1984	n.a.
Joudi et al. 2016	10.1080/00207144.2016.1171113
Katcher et al. 1984	10.1080/00029157.1984.10402583
Katz et al. 1987	10.1093/jpepsy/12.3.379
Kaufert et al. 1985	10.1007/BF00845134
Kohen et al. 1995	n.a.
Kuttner 1984	Dissertation thesis
Kuttner 1988	10.1080/00029157.1988.10402752
Laidlaw et al. 2005	n.a.
Lambe et al. 1986	n.a.
Lambert 1996	10.1097/00004703-199610000-00003
Lang et al. 1996	10.1080/00207149608416074
Lang et al. 2000	10.1016/S0140-6736(00)02162-0
Lang et al. 2006	10.1016/j.pain.2006.06.035
Lang et al. 2008	10.1016/j.jvir.2008.01.027
Langewitz et al. 2005	10.1159/000084001
Lee et al. 2019	10.1080/00207144.2019.1580975
Lesmana et al. 2009	10.1080/00029157.2009.10401689
Levinthal 1987	Dissertation thesis
Lindfors et al. 2012	10.1038/ajg.2011.340
Liossi & Hatira 1999	10.1080/00207149908410025
Liossi & Hatira 2003	10.1076/iceh.51.1.4.14064
Liossi & White 2001	10.1002/ch.228
Liossi et al. 2006	10.1037/0278-6133.25.3.307
Liossi et al. 2009	10.1016/j.pain.2009.01.017
Llaneza-Ramos 1989	n.a.
Lovdahl et al. 2017	n.a.
Lowen et al. 2013	10.1111/apt.12319
Mackey 2010	10.1080/00207140903310782
Mackey et al. 2018	10.1080/00029157.2017.1416279
Maher-Loughnan et al. 1962	10.1136/bmj.2.5301.371
Mallett 1982	Dissertation thesis
Marc et al. 2007	10.1016/j.contraception.2006.07.012
Marc et al. 2008	10.1016/j.ajog.2008.01.058
Martin et al. 2001	n.a.
Massarini et al. 2005	n.a.
Mauer et al. 1999	10.1080/00207149908410027
McAmmond et al. 1971	10.1080/00029157.1971.10402119
Mehl-Madrona 2004	10.1080/00029157.2004.10403614
Melis et al. 1991	10.1111/j.1526-4610.1991.hed3110686.x
Melnick & Russell 1976	10.1037/0022-0167.23.4.291
Mendoza et al. 2017	10.1002/pon.4232
Migály et al. 1991	n.a.
Miller 1974	Dissertation thesis
Moene et al. 2003	10.1076/iceh.51.1.29.14067
Montgomery et al. 2002	10.1080/00207140208410088
Montgomery et al. 2007	10.1093/jnci/djm106
Montgomery et al. 2010	10.1037/a0017392
Moser et al. 2013	10.1038/ajg.2013.19
Naito et al. 2003	10.1016/j.brainresbull.2003.09.014
Nelson 1980	Dissertation thesis
Nolan et al. 1995	10.2190/RWCT-78CL-3042-WB34
Norgaard et al. 2013	10.1111/pace.12032
O´Neill et al. 1999	10.1002/ch.154
Olmsted et al. 1982	10.1016/s0022-3476(82)80040-1
Olness et al. 1987	n.a.
Ozgunay et al. 2019	10.1080/00207144.2019.1612670
Palsson et al. 2002	10.1023/a:1020545017390
Parades et al. 2019	10.1038/s41598-019-49827-1
Pas et al. 2020	10.3390/jcm9061797
Patterson & Ptacek 1997	10.1037//0022-006x.65.1.60
Patterson et al. 1992	10.1037//0022-006x.60.5.713
Patterson et al. 2010	10.1080/00207141003760595
Pearson 1994	Dissertation thesis
Pederson et al. 1975	10.1037//0022-006x.43.6.920
Pederson et al. 1979	10.1080/00207147908407538
Pederson et al. 1980	10.3109/10826088009040043
Perez et al. 2011	n.a.
Peters et al. 2016	10.1111/apt.13706
Phillips-Moore et al. 2015	10.1177/2055102914564583
Picard et al. 2013	10.1080/00207144.2013.729441
Pik 1987	Dissertation thesis
Rabkin et al. 1984	10.1016/0306-4603(84)90053-4
Ramírez-Carrasco et al. 2017	10.1155/2017/1434015
Raskin et al. 1999	n.a.
Razak et al. 2019	10.1089/acm.2019.0052
Rickard 2005	Dissertation thesis
Roberts et al. 2006	n.a.
Rock et al. 1969	10.1080/00207146908407285
Ross 1981	Dissertation thesis
Rousseaux et al. 2020	10.21203/rs.3.rs-60523/v1 (published: 10.1097/EJA.0000000000001633)
Rucco et al. 1995	n.a.
Ruzyla-Smith et al. 1995	10.1080/00029157.1995.10403185
Saadat et al. 2006	10.1213/01.ane.0000204355.36015.54
Sánchez-Jáuregui et al. 2019	10.1080/00029157.2018.1489776
Sapp 1991	n.a.
Schnur et al. 2008	10.1213/ane.0b013e31815edb13
Schoenberger et al. 1997	10.1016/S0005-7894(97)80038-X
Senser et al. 2004	10.1055/s-2004-814483
Shahbazi et al. 2016	10.7860/JCDR/2016/17631.7713
Shenefelt et al. 2013	10.1080/00207144.2013.784096
Shulimson et al. 1987	Diss
Simren et al. 2004	10.1097/01.psy.0000116964.76529.6e
Slack et al. 2009	10.1097/PHM.0b013e31818e00bd
Smith et a. 1996	10.1037/0022-0167.43.2.187
Snow et al. 2012	10.1080/07347332.2012.664261
Spanos et al. 1988	10.1097/00006842-198805000-00003
Spanos et al. 1990	10.1097/00006842-199001000-00009
Spanos et al. 1993	10.1007/BF01172965
Spanos et al. 1995	n.a.
Spiegel & Bloom 1983	10.1097/00006842-198308000-00007
Stalpers et al. 2005	10.1016/j.ijrobp.2004.06.005
Stanton 1978	n.a.
Stanton 1988	10.1016/0361-476X(88)90029-X
Stanton 1989	n.a.
Stanton 1992	n.a.
Stanton 1994	n.a.
Stevens 1982	Dissertation thesis
Stradling et al. 1998	10.1038/sj.ijo.0800578
Sudweeks 1996	Dissertation thesis
Sullivan et al. 1974	10.1002/1097-4679(197401)30:1%3C96::aid-jclp2270300133%3E3.0.co;2-a
Surman et al. 1974	10.1001/archpsyc.1974.01760120082012
Suzuki 2003	10.4992/jjpsy.73.457
Swirski-Sacchetti & Margolis 1986	10.1080/00207148608406973
Syrjala 1992	10.1016/0304-3959(92)90049-H
Taenzer 1983	Dissertation thesis
Tan et al. 2015	10.1002/ejp.545
Téllez et al. 2016	10.1080/00207144.2016.1209034
Ter Kuile et al. 1994	10.1016/0304-3959(94)90127-9
Tezcan et al. 2020	10.1089/end.2020.0101
Tosi et al. 1989	10.1891/0889-8391.3.4.273
Tosi et al. 1992	10.1037/0033-3204.29.2.274
Valbø & Eide 1996	10.1016/0306-4603(95)00033-x
van Sky 1983	Dissertation thesis
Vincent 1985	Dissertation thesis
Vlieger et al. 2007	10.1053/j.gastro.2007.08.072
Wadden & Flaxman 1981	10.1080/00207148108409156
Wall & Womack 1989	10.1080/00029157.1989.10402887
Wang et al. 2015	10.1089/acm.2014.0310
Weinstein & Au 1991	10.1080/00029157.1991.10402957
Werner et al. 2013	10.1111/1471-0528.12087
Whorwell et al. 1984	10.1016/s0140-6736(84)92793-4
Williams & Hall 1988	10.1016/0306-4603(88)90014-7
Wojcikiewicz & Orlick 1987	n.a.
Wright & Drummond 2000	10.1016/s0305-4179(99)00134-5
Wu et al. 2005	n.a.
Zeltzer & LeBaron 1982	10.1016/S0022-3476(82)80040-1
Zeltzer et al. 1984	10.1200/JCO.1984.2.6.683
Zeltzer et al. 1991	n.a.
Zobeiri et al. 2009	10.3923/jas.2009.188.192
		14	11	4	10	50	34	15	19	10	8	4	8	7	5	6	6	9	7	5	5	3	9	23	35	5	6	4	4	8	13	11	6	7	4	4	4	3	4	7	6	16	6	6	3	5	22	38	56
[truncated: 1 more columns]
